# Supplementary material for: CAR-T Cells for the Treatment of Lung Cancer
Source: Life (Basel). 2022 Apr 8;12(4):561. doi: 10.3390/life12040561 (PMC9028981; doi:10.3390/life12040561)
Supplement: Supplementary file 1 [file life-12-00561-s001.zip]

Archive with 1 entries (1 files):
- life-1630652-Table S1.xlsx
