# Supplementary material for: CAR-T Cells for the Treatment of Lung Cancer
Source: Life (Basel). 2022 Apr 8;12(4):561. doi: 10.3390/life12040561 (PMC9028981; doi:10.3390/life12040561)
Supplement: Supplementary file 1 [file life-12-00561-s001.zip › life-1630652-Table S1.xlsx]

## Sheet: Hoja1
TARGET ANTIGEN	CLINICAL TRIAL IDENTIFIER	STUDY TYPE	TUMOR TYPE	CAR STRUCTURE	INFUSIONS	CURRENT STATE	AVAILABLE RESULTS
B7-H3 (CD276)	NCT04864821	Phase I	Solid tumors B7-H3 +			Ongoing	No
B7-H3 (CD276)	NCT04691713	Phase I	Solid tumors CD276 +			Ongoing	No
B7-H3 (CD276)	NCT04432649	Phase I	Solid tumors CD276 +	4th gen	1 or 2	Ongoing	No
CD22	NCT04556669	Phase I	Solid tumors	Anti-PD-L1 secreting CAR-T	1	Ongoing	No
CEA	NCT00004178	Phase I	Adenocarcinoma CEA +, serum CEA > 10 ng/mL		4	Completed	No
CEA	NCT01723306	Phase II	Adenocarcinoma CEA +	CD3ζ/CD28	1	Suspended (funding)	No
CEA	NCT02349724	Phase I	Solid tumors CEA +	CD3ζ/CD28	1 or 2	Unknown	Yes (doi: 10.1016/j.ymthe.2017.03.010)
CEA	NCT04348643	Phase I/II	Solid tumors CEA +		1 to 3	Ongoing	No
CLDN6	NCT04503278	Phase I/II	Solid tumors CLDN6 +		> 1	Ongoing	Yes (doi: 10.1016/annonc/annonc785)
DLL3	NCT03392064	Phase I	SCLC		1	Suspended	No
EGFR	NCT01869166	Phase I/II	Solid tumors EGFR +	CD3ζ/4-1BB	1 to 3	Unknown	Yes (doi: 10.1016/j.jcyt.2020.04.088)
EGFR	NCT03182816	Phase I/II	Solid tumors EGFR +	CD3ζ/4-1BB	2	Unknown	Yes (doi: 10.1007/s00432-021-03613-7)
EGFR	NCT04153799	Phase I	NSCLC	?/CXCR5	1	Ongoing	No
EGFR	NCT05060796	Phase I	Non Small Cell Lung Cancer	CXCR5 modified	1	Ongoing	No
EGFRvIII, NY-ESO-1	NCT03638206	Phase I/II	Solid and haematological tumors		1	Ongoing	No
GD2	NCT02992210	Phase I/II	Solid tumors GD2 +	4th gen	1	Unknown	No
GPC3	NCT02876978	Phase I	Squamous NSCLC GPC3 +		≥1	Unknown	No
GPC3	NCT04405778	Phase I	Solid tumors GPC3 +	TAK-102 targeting CARs	1	Ongoing	No
GPC3/TGFβ	NCT03198546	Phase I	HCC and sq-NSCLC GPC3 +	CD4/TGFβ and CD8/DAP10/PD1KO/HPK1KO		Ongoing	Yes (doi: 10.1186/s13045-021-01128-9)
HER1/EGFR, HER2, HER4, IGF1R	NCT02862028	Phase I/II	Lung cancer, gastric cancer, liver cancer HER1/HER2/HER4/IGFR1 +	2nd gen PD1+. PD-1 Antibody Expressing CAR-T Cell	3	Unknown	No
HER1/EGFR, HER2, HER4, IGF1R	NCT02873390	Phase I/II	Solid tumors HER1/2/3/4 +	Anti-PD-1 secreting CAR-T	3	Unknown	No
HER2	NCT00889954	Phase I	Solid tumors HER2 +	TGF-beta resistant 2nd gen	1 to 6	Completed	No
HER2	NCT02713984	Phase I/II	Solid tumors HER2 +	CD3ζ/CD28		Withdrawn (safety)	No
HER2	NCT03740256	Phase I	Solid tumors HER2 +	Intratumor injection of CAdVEC	1	Ongoing	No
HER2	NCT04511871	Phase I	Solid tumors HER2 +		1	Ongoing	No
HER2, MSLN, Lewis-Y, PSCA, MUC1, GPC3, AXL, EGFR, Claudin18.2, B7-H3 (CD276)	NCT03198052	Phase I	Solid tumors	CD3ζ/CD28	≥3	Ongoing	No
HER2, MSLN, Lewis-Y, PSCA, MUC1, GPC3, AXL, EGFR, Claudin18.2, ROR1, GD1, B7-H3 (CD276)	NCT04842812	Phase I	Solid tumors	PD1KO and anti-PD1/CTLA4-scFV secretion	≥3	Ongoing	No
HER2, MSLN, Lewis-Y, PSCA, MUC1, GPC3, AXL, EGFR, Claudin18.2, B7-H3 (CD276)	NCT03198052	Phase I	Solid tumors	CD4/TGFβ and CD8/DAP10/PD1KO/HPK1KO	≥3	Ongoing	No
Lewis-Y	NCT03851146	Phase I	Solid tumors Lewis-Y +	CD28/CD3ζ	1	Ongoing	No
MAGE-A1, MAGE-A4, Mucl, GC2, MSLN, others	NCT03356808	Phase I/II	Lung cancer		1	Unknown	No
MSLN	NCT01583686	Phase I	Solid tumors MSLN-1 +		1	Interrupted (accrual)	Yes (NCT01583686)
MSLN	NCT02414269	Phase I/II	Mesothelioma, lung cancer, breast cancer MSLN +	CD28/IcasM28z	1 (intrapleural)	Ongoing	Yes (doi: 10.1200/JCO.2019.37.15_suppl.2511)
MSLN	NCT02930993	Phase I	Solid tumors MSLN +		1	Unknown	No
MSLN	NCT03030001	Phase I/II	Solid tumors MSLN +	anti-PD1 secretion	1	Unknown	No
MSLN	NCT03054298	Phase I	Solid tumors MSLN-1 +	CD3ζ/4-1BB	1 to 3	Ongoing	Yes (doi: 10.1016/j.ymthe.2019.07.015)
MSLN	NCT03182803	Phase I/II	Solid tumors MSLN +	CTLA-4 and PD-1 secreting CAR-T	2	Unknown	No
MSLN	NCT03545815	Phase I	Solid tumors MSLN +	PD1KO and TCRKO	1	Ongoing	Yes (doi: 10.1038/s41423-021-00749-x)
MSLN	NCT03907852	Phase I/II	Solid tumors MSLN-1 +	CD3ζ	1	Ongoing	Yes (doi: 10.1016/annonc/annonc705; doi: 10.1158/1538-7445.AM2021-CT105)
MSLN	NCT04489862	Phase I	NSCLC / Mesothelioma	?/anti-PD1 secretion	1	Ongoing	No
MUC-1	NCT02587689	Phase I/II	Solid tumors MUC-1 +	3rd gen		Unknown	No
MUC-1	NCT02839954	Phase I/II	Solid tumors MUC-1 +	CAR-pNK		Unknown	No
MUC-1	NCT03179007	Phase I/II	Solid tumors MUC-1 +		2	Unknown	No
MUC-1	NCT03525782	Phase I/II	NSCLC MUC-1 +	CD3ζ/CD28/PD1KO	≥1	Ongoing	Yes (doi: 10.1093/annonc/mdz448)
NY-ESO-1	NCT03029273	Phase I	NSCLC HLA-A2+ NY-ESO-1 +	TAEST	1	Unknown	No
NY-ESO-1	NCT02457650	Phase I	Solid tumors NY-ESO-1 +		2021-03-01	Unknown	Yes (doi: 10.3892/ol.2018.9534)
OX40	NCT04952272	Phase I	Combination Product: CpG-ODN			Ongoing	No
PD-L1	NCT03330834	Phase I	NSCLC	CD3ζ/CD28	3	Interrupted (safety)	Yes (NCT03330834)
PD-L1, CD80/86	NCT03060343	Phase I	NSCLC PD-L1 +.	Zeushield-CTLs	1 to 6	Unknown	No
PSMA	NCT04429451	Phase I/II	Solid tumors PSMA +	4th gen	1	Ongoing	No
ROR1	NCT02706392	Phase I	NSCLC, triple negative breast cancer ROR1 +	4-1BB/CD3ζ	1 or 2	Ongoing	Yes (doi: 10.1200/JCO.2018.36.5_suppl.TPS79 doi: 10.1158/1538-7445.AM2018-CT131)
TM4SF1, EpCAM	NCT04151186	Phase I	Solid tumors EpCAM + or TM4SF1 +		1	Unknown	No
tnMUC1	NCT04025216	Phase I	Solid and haematological tumors tnMUC1 +	CD2/?		Ongoing	Yes (doi: 10.1200/JCO.2021.39.15_suppl.e14513)
VEGFR2	NCT01218867	Phase I/II	Solid tumors	CD8+	1	Completed	Yes (NCT01218867)
